# Supplementary material for: The recombination-cold region as an epidemiological marker of recombinogenic opportunistic pathogen Mycobacterium avium
Source: BMC Genomics. 2019 Oct 17;20:752. doi: 10.1186/s12864-019-6078-2 (PMC6798384; doi:10.1186/s12864-019-6078-2)
Supplement: Supplementary file 1 — Additional file 1. Information of data sources used in this study. [file 12864_2019_6078_MOESM1_ESM.xlsx]

## Sheet: Sheet1
Genome ID	GenBank Accessions	Genome Name	Strain	BAPS sequence cluster (M denotes admixted)	cluster in the MAH_0788 tree	cluster in the MAH_0771 tree	cluster in the MAV_1375 tree	Isolation_country	Host_or_niche	metadata1	Genome Status
439334.325	MBFO00000000	Mycobacterium avium subsp. hominissuis strain CAM177	CAM177	EA1	EA1	EA1		Japan	Human	Adult pulmonary infection	WGS
439334.326	MBFN00000000	Mycobacterium avium subsp. hominissuis strain CAM57	CAM57	EA1	EA1	EA1		Japan	Human	Adult pulmonary infection	WGS
439334.278	BDMY00000000	Mycobacterium avium subsp. hominissuis strain DH-6	DH-6	EA1	EA1	EA1		Japan	Human	Adult pulmonary infection	WGS
439334.279	BDMZ00000000	Mycobacterium avium subsp. hominissuis strain DH-7	DH-7	EA1	EA1	EA1		Japan	Human	Adult pulmonary infection	WGS
439334.281	BDNB00000000	Mycobacterium avium subsp. hominissuis strain HF-1	HF-1	EA1	EA1	EA1		Japan	Human	Adult pulmonary infection	WGS
439334.282	BDNC00000000	Mycobacterium avium subsp. hominissuis strain HF-3	HF-3	EA1	EA1	EA1		Japan	Human	Adult pulmonary infection	WGS
439334.283	BDND00000000	Mycobacterium avium subsp. hominissuis strain HF-4	HF-4	EA1	EA1	EA1		Japan	Human	Adult pulmonary infection	WGS
439334.284	BDNE00000000	Mycobacterium avium subsp. hominissuis strain IH-065	IH-065	EA1	EA1	EA1		Japan	Human	Adult pulmonary infection	WGS
439334.287	BDNH00000000	Mycobacterium avium subsp. hominissuis strain IH-149	IH-149	EA1	EA1	EA1		Japan	Human	Adult pulmonary infection	WGS
439334.291	BDNL00000000	Mycobacterium avium subsp. hominissuis strain IH-550	IH-550	EA1	EA1	EA1		Japan	Human	Adult pulmonary infection	WGS
439334.292	BDNM00000000	Mycobacterium avium subsp. hominissuis strain IH-560	IH-560	EA1	EA1	EA1		Japan	Human	Adult pulmonary infection	WGS
439334.293	BDNN00000000	Mycobacterium avium subsp. hominissuis strain IH-660	IH-660	EA1	EA1	EA1		Japan	Human	Adult pulmonary infection	WGS
439334.294	BDNO00000000	Mycobacterium avium subsp. hominissuis strain IH-687	IH-687	EA1	EA1	EA1		Japan	Human	Adult pulmonary infection	WGS
439334.295	BDNP00000000	Mycobacterium avium subsp. hominissuis strain IH-788	IH-788	EA1	EA1	EA1		Japan	Human	Adult pulmonary infection	WGS
439334.296	BDNQ00000000	Mycobacterium avium subsp. hominissuis strain IH-799	IH-799	EA1	EA1	EA1		Japan	Human	Adult pulmonary infection	WGS
439334.298	BDNS00000000	Mycobacterium avium subsp. hominissuis strain IH-945	IH-945	EA1	EA1	EA1		Japan	Human	Adult pulmonary infection	WGS
439334.299	BDNT00000000	Mycobacterium avium subsp. hominissuis strain Kin-16	Kin-16	EA1	EA1	EA1		Japan	Human	Adult pulmonary infection	WGS
439334.300	BDNU00000000	Mycobacterium avium subsp. hominissuis strain Kin-27	Kin-27	EA1	EA1	EA1		Japan	Human	Adult pulmonary infection	WGS
1.33542e+06	JAOP00000000	Mycobacterium avium MAV_120709_2344	MAV_120709_2344	EA1	EA1	EA1		USA	Human		WGS
439334.302	BDNW00000000	Mycobacterium avium subsp. hominissuis strain MK20-1	MK20-1	EA1	EA1	EA2		Japan	Human	Adult pulmonary infection	WGS
439334.323	MKCW00000000	Mycobacterium avium subsp. hominissuis strain OCU404	OCU404	EA1	EA1	EA1		Japan	Human	Adult pulmonary infection	WGS
439334.271	CP009360.1, CP009405.1, CP009406.1	Mycobacterium avium subsp. hominissuis strain OCU464	OCU464	EA1	EA2	EA1		Japan	Human	Adult pulmonary infection	Complete
439334.330	LBGZ00000000	Mycobacterium avium subsp. hominissuis strain OCU466	OCU466	EA1	filtered	EA1		Japan	Human	Adult pulmonary infection	WGS
439334.315	BDOK00000000	Mycobacterium avium subsp. hominissuis strain Tone-15	Tone-15	EA1	EA1	EA1		Japan	Human	Adult pulmonary infection	WGS
439334.319	BDOO00000000	Mycobacterium avium subsp. hominissuis strain Tone-6	Tone-6	EA1	EA1	EA1		Japan	Human	Adult pulmonary infection	WGS
439334.312	BDOH00000000	Mycobacterium avium subsp. hominissuis strain TR-M-6-4	TR-M-6-4	EA1	EA1	EA1		Japan	Human	Adult pulmonary infection	WGS
439334.324	MBFP00000000	Mycobacterium avium subsp. hominissuis strain CAM78	CAM78	EA1_M	EA1	EA2		Japan	Human	Adult pulmonary infection	WGS
439334.277	BDMX00000000	Mycobacterium avium subsp. hominissuis strain DH-5	DH-5	EA1_M	EA1	EA1		Japan	Human	Adult pulmonary infection	WGS
439334.280	BDNA00000000	Mycobacterium avium subsp. hominissuis strain DH-8-4	DH-8-4	EA1_M	EA1	EA1		Japan	Human	Adult pulmonary infection	WGS
439334.290	BDNK00000000	Mycobacterium avium subsp. hominissuis strain IH-532	IH-532	EA1_M	EA1	EA1		Japan	Human	Adult pulmonary infection	WGS
439334.301	BDNV00000000	Mycobacterium avium subsp. hominissuis strain Kin-28	Kin-28	EA1_M	EA1	EA1		Japan	Human	Adult pulmonary infection	WGS
439334.321	BDNX00000000	Mycobacterium avium subsp. hominissuis strain MK20-5	MK20-5	EA1_M	EA1	EA1		Japan	Human	Adult pulmonary infection	WGS
439334.303	BDNY00000000	Mycobacterium avium subsp. hominissuis strain NB-36042	NB-36042	EA1_M	EA1	EA2		Japan	Human	Adult pulmonary infection	WGS
439334.304	BDNZ00000000	Mycobacterium avium subsp. hominissuis strain NN-108	NN-108	EA1_M	EA1	EA1		Japan	Human	Adult pulmonary infection	WGS
439334.305	BDOA00000000	Mycobacterium avium subsp. hominissuis strain NN-122	NN-122	EA1_M	EA1	EA1		Japan	Human	Adult pulmonary infection	WGS
439334.318	BDON00000000	Mycobacterium avium subsp. hominissuis strain Tone-5	Tone-5	EA1_M	EA1	EA1		Japan	Human	Adult pulmonary infection	WGS
439334.320	BDOP00000000	Mycobacterium avium subsp. hominissuis strain Tone-7	Tone-7	EA1_M	EA1	EA1		Japan	Human	Adult pulmonary infection	WGS
439334.307	BDOC00000000	Mycobacterium avium subsp. hominissuis strain TR-M-1	TR-M-1	EA1_M	EA1	EA2		Japan	Human	Adult pulmonary infection	WGS
439334.311	BDOG00000000	Mycobacterium avium subsp. hominissuis strain TR-M-5	TR-M-5	EA1_M	EA1	EA2		Japan	Human	Adult pulmonary infection	WGS
1392000.4	AYNT01000000	Mycobacterium avium 10-5581	_10_5581	EA2	filtered	EA2		USA	Elephant		WGS
439334.327	CP016818.1	Mycobacterium avium subsp. hominissuis strain HP17	HP17	EA2	EA2	EA2		Japan	Human	Adult pulmonary infection	Complete
439334.288	BDNI00000000	Mycobacterium avium subsp. hominissuis strain IH-217	IH-217	EA2	EA2	EA2		Japan	Human	Adult pulmonary infection	WGS
439334.289	BDNJ00000000	Mycobacterium avium subsp. hominissuis strain IH-483	IH-483	EA2	EA2	EA2		Japan	Human	Adult pulmonary infection	WGS
439334.297	BDNR00000000	Mycobacterium avium subsp. hominissuis strain IH-801	IH-801	EA2	EA2	EA2		Japan	Human	Adult pulmonary infection	WGS
439334.331	MBFQ00000000	Mycobacterium avium subsp. hominissuis strain OCU462	OCU462	EA2	EA2	EA2		Japan	Showerhead biofilm		WGS
ID002	CP018020.1	Mycobacterium avium subsp. hominissuis strain OCU873s_P7_4s	OCU873s_P7_4s	EA2	filtered	EA2		Japan	Human	Adult pulmonary infection	Complete
ID003	CP018014.1	Mycobacterium avium subsp. hominissuis strain OCU901s_S2_2s	OCU901s_S2_2s	EA2	filtered	EA2		Japan	Human	Adult pulmonary infection	Complete
439334.317	BDOM00000000	Mycobacterium avium subsp. hominissuis strain Tone-1	Tone-1	EA2	EA2	EA2		Japan	Human	Adult pulmonary infection	WGS
439334.313	BDOI00000000	Mycobacterium avium subsp. hominissuis strain Tone-12	Tone-12	EA2	EA2	EA2		Japan	Human	Adult pulmonary infection	WGS
439334.314	BDOJ00000000	Mycobacterium avium subsp. hominissuis strain Tone-13	Tone-13	EA2	EA2	EA2		Japan	Human	Adult pulmonary infection	WGS
439334.316	BDOL00000000	Mycobacterium avium subsp. hominissuis strain Tone-16	Tone-16	EA2	EA2	EA2		Japan	Human	Adult pulmonary infection	WGS
439334.308	BDOD00000000	Mycobacterium avium subsp. hominissuis strain TR-M-2	TR-M-2	EA2	EA2	EA2		Japan	Human	Adult pulmonary infection	WGS
439334.309	BDOE00000000	Mycobacterium avium subsp. hominissuis strain TR-M-3	TR-M-3	EA2	EA2	EA2		Japan	Human	Adult pulmonary infection	WGS
439334.310	BDOF00000000	Mycobacterium avium subsp. hominissuis strain TR-M-4	TR-M-4	EA2	EA2	EA2		Japan	Human	Adult pulmonary infection	WGS
439334.286	BDNG00000000	Mycobacterium avium subsp. hominissuis strain IH-145	IH-145	EA2_M	filtered	EA2		Japan	Human	Adult pulmonary infection	WGS
1.22967e+06	AP012555.1,AP012556.1	Mycobacterium avium subsp. hominissuis TH135	TH135	EA2_M	EA2	EA1		Japan	Human	Adult pulmonary infection	Complete
1160711.3	AUZQ00000000	Mycobacterium avium subsp. hominissuis A5	A5	SC1	SC1	SC1	SC1	USA	Human		WGS
1.39199e+06	AYNQ00000000	Mycobacterium avium subsp. hominissuis 10-4249	4249	SC1	SC1	SC1	filtered	USA	Deer		WGS
1402967.3	AUZP00000000	Mycobacterium avium subsp. hominissuis 101	101	SC2	SC2/SC4	SC2/SC4	SC2	USA	Human		WGS
243244	CP000479.1	Mycobacterium avium 104	104	SC2	SC2/SC4	SC2/SC4	SC2	USA	Human	Adult pulmonary infection	Complete
439334.268	FKJL00000000	Mycobacterium avium subsp. hominissuis strain 12_062	12_062	SC2	SC2/SC4	filtered	filtered	Belgium	Human		WGS
1.29933e+06	CP009493.1	Mycobacterium avium subsp. avium 2285 (R) 2285 (R)	2285 (R)	SC2	SC2/SC4	SC2/SC4	SC2	USA	Human		Complete
439334.276	BDMW00000000	Mycobacterium avium subsp. hominissuis strain DH-2	DH-2	SC2	SC2/SC4	SC2/SC4	SC2	Japan	Human	Adult pulmonary infection	WGS
44454.4	CP009614.1	Mycobacterium avium subsp. avium DJO-44271	DJO-44271	SC2	SC2/SC4	SC2/SC4	SC2	USA	Human		Complete
439334.285	BDNF00000000	Mycobacterium avium subsp. hominissuis strain IH-068	IH-068	SC2	SC2/SC4	SC2/SC4	SC2	Japan	Human	Adult pulmonary infection	WGS
439334.270	FKJN00000000	Mycobacterium avium subsp. hominissuis strain LYM122	LYM122	SC2	SC2/SC4	SC2/SC4	SC2	Belgium	Pig		WGS
1402213.3	AWXK00000000	Mycobacterium avium subsp. hominissuis MAH 27-1	MAH 27-1	SC2	SC2/SC4	SC2/SC4	SC2	Germany	Dust		WGS
1402214.3	AWXJ00000000	Mycobacterium avium subsp. hominissuis MAH 2721	MAH 2721	SC2	filtered	SC2/SC4	SC2	Germany	Human	Child lymphadenitis	WGS
439334.258	LMVX00000000	Mycobacterium avium subsp. hominissuis strain MAH-E-101-6	MAH-E-101-6	SC2	SC2/SC4	SC2/SC4	SC2	Germany	Dust		WGS
439334.264	LMWA00000000	Mycobacterium avium subsp. hominissuis strain MAH-E-108	MAH-E-108	SC2	SC2/SC4	SC2/SC4	SC2	Germany	Dust		WGS
439334.261	LNAZ00000000	Mycobacterium avium subsp. hominissuis strain MAH-E-149-7	MAH-E-149-7	SC2	SC2/SC4	SC2/SC4	SC2	Germany	Soil		WGS
439334.252	LMVU00000000	Mycobacterium avium subsp. hominissuis strain MAH-E-57-3	MAH-E-57-3	SC2	SC2/SC4	SC2/SC4	SC2	Germany	Dust		WGS
439334.253	LNAH00000000	Mycobacterium avium subsp. hominissuis strain MAH-E-61-1t	MAH-E-61-1t	SC2	SC2/SC4	SC2/SC4	SC2	Germany	Dust		WGS
439334.256	LMVV00000000	Mycobacterium avium subsp. hominissuis strain MAH-E-63-1	MAH-E-63-1	SC2	SC2/SC4	SC2/SC4	SC2	Germany	Dust		WGS
439334.250	LMVS00000000	Mycobacterium avium subsp. hominissuis strain MAH-E-89-1	MAH-E-89-1	SC2	SC2/SC4	SC2/SC4	SC2	Germany	Dust		WGS
439334.255	LMVW00000000	Mycobacterium avium subsp. hominissuis strain MAH-E-96-2	MAH-E-96-2	SC2	SC2/SC4	SC2/SC4	SC2	Germany	Soil		WGS
439334.230	LNAV00000000	Mycobacterium avium subsp. hominissuis strain MAH-P-10091-06	MAH-P-10091-06	SC2	SC2/SC4	SC2/SC4	SC2	Germany	Human	Child lymphadenitis	WGS
439334.234	LNBI00000000	Mycobacterium avium subsp. hominissuis strain MAH-P-10203-06	MAH-P-10203-06	SC2	SC2/SC4	SC2/SC4	SC2	Germany	Human	Child lymphadenitis	WGS
439334.246	LNAW00000000	Mycobacterium avium subsp. hominissuis strain MAH-P-11082-03	MAH-P-11082-03	SC2	SC2/SC4	SC2/SC4	SC2	Germany	Human	Child lymphadenitis	WGS
439334.240	LNBP00000000	Mycobacterium avium subsp. hominissuis strain MAH-P-2014-08	MAH-P-2014-08	SC2	SC2/SC4	SC2/SC4	SC2	Germany	Human	Child lymphadenitis	WGS
439334.243	LNBQ00000000	Mycobacterium avium subsp. hominissuis strain MAH-P-3449-08	MAH-P-3449-08	SC2	SC2/SC4	SC2/SC4	SC2	Germany	Human	Child lymphadenitis	WGS
439334.238	LNBM00000000	Mycobacterium avium subsp. hominissuis strain MAH-P-589-08	MAH-P-589-08	SC2	SC2/SC4	SC2/SC4	SC2	Germany	Human	Child lymphadenitis	WGS
439334.241	LNBN00000000	Mycobacterium avium subsp. hominissuis strain MAH-P-709-08	MAH-P-709-08	SC2	SC2/SC4	SC2/SC4	SC2	Germany	Human	Child lymphadenitis	WGS
439334	LNBT00000000	Mycobacterium avium subsp. hominissuis strain MAH-P-7673-04	MAH-P-7673-04	SC2	SC2/SC4	SC2/SC4	SC2	Germany	Human	Child lymphadenitis	WGS
439334	LNBO00000000	Mycobacterium avium subsp. hominissuis strain MAH-P-772-08	MAH-P-772-08	SC2	SC2/SC4	SC2/SC4	SC2	Germany	Human	Child lymphadenitis	WGS
439334	LNBF00000000	Mycobacterium avium subsp. hominissuis strain MAH-P-9060-06	MAH-P-9060-06	SC2	SC2/SC4	SC2/SC4	SC2	Germany	Human	Adult pulmonary infection	WGS
ID001	GCF_000655755.1	MAH-XTB13-223	MAH-XTB13-223	SC2	SC2/SC4	SC2/SC4	SC2	Germany	Human		WGS
439334.251	LMVT00000000	Mycobacterium avium subsp. hominissuis strain MAHE-22-1	MAHE-22-1	SC2	SC2/SC4	SC2/SC4	SC2	Germany	Soil		WGS
439334.232	LNBG00000000	Mycobacterium avium subsp. hominissuis strain MAHP-10058-06	MAHP-10058-06	SC2	SC2/SC4	SC2/SC4	SC2	Germany	Human	Adult pulmonary infection	WGS
439334.306	BDOB00000000	Mycobacterium avium subsp. hominissuis strain NN-127	NN-127	SC2	SC2/SC4	SC2/SC4	SC2	Japan	Human	Adult pulmonary infection	WGS
439334.257	LMVY00000000	Mycobacterium avium subsp. hominissuis strain MAH-E-104-1	MAH-E-104-1	SC2_M	SC2/SC4	SC2/SC4	SC2	Germany	Soil		WGS
439334.263	LNAX00000000	Mycobacterium avium subsp. hominissuis strain MAH-E-118	MAH-E-118	SC2_M	SC2/SC4	SC2/SC4	SC2	Germany	Soil		WGS
439334.266	LNAJ00000000	Mycobacterium avium subsp. hominissuis strain MAH-E-149-2	MAH-E-149-2	SC2_M	SC2/SC4	SC2/SC4	SC2	Germany	Soil		WGS
439334.260	LNAY00000000	Mycobacterium avium subsp. hominissuis strain MAH-E-149-3	MAH-E-149-3	SC2_M	SC2/SC4	SC2/SC4	SC2	Germany	Soil		WGS
439334.322	NISH00000000	Mycobacterium avium subsp. hominissuis strain 11	11	SC3	SC3	SC3		USA	Human		WGS
1402966.3	AUZT00000000	Mycobacterium avium subsp. hominissuis 100	100	SC3	SC3	SC3		USA	Human		WGS
1335321.3	JAOR00000000	Mycobacterium sp. MAC_011194_8550	011194_8550	SC3	SC3	SC3		USA	Human		WGS
1335322.3	JAOS00000000	Mycobacterium sp. MAC_080597_8934	080597_8934	SC3	SC3	SC3		USA	Human		WGS
1391999.3	AYNS00000000	Mycobacterium avium 10-5560	10-5560	SC3	SC3	SC3		USA	Pig		WGS
439334	CP018363.1	Mycobacterium avium subsp. hominissuis strain H87	H87	SC3	SC3	SC3		USA	Indoor_Water		Complete
439334.259	LNBB00000000	Mycobacterium avium subsp. hominissuis strain MAH-P-0913	MAH-P-0913	SC3	SC3	SC3		Germany	Human	Adult pulmonary infection	WGS
1078011.3	AGAP00000000	Mycobacterium avium subsp. avium DT 78	DT 78	SC3_M	filtered	SC3		USA	Buffalo		WGS
439334.236	LNBJ00000000	Mycobacterium avium subsp. hominissuis strain MAH-E-2514	MAH-E-2514	SC3_M	SC3	filtered		Germany	Water		WGS
439334.235	LNBK00000000	Mycobacterium avium subsp. hominissuis strain MAH-E-3044	MAH-E-3044	SC3_M	SC3	filtered		Germany	Water		WGS
439334.242	LNBR00000000	Mycobacterium avium subsp. hominissuis strain MAH-P-4023-08	MAH-P-4023-08	SC3_M	SC2/SC4	SC2/SC4		Germany	Human	Child lymphadenitis	WGS
1335420.3	JAOO00000000	Mycobacterium avium MAV_120809_2495	MAV_120809_2495	SC3_M	SC3	SC2/SC4		USA	Human		WGS
1392002.3	AYLW00000000	Mycobacterium avium 05-4293	05-4293	SC4	SC2/SC4	SC2/SC4	SC4	USA	Bird		WGS
1392001.3	AYNP00000000	Mycobacterium avium 09-5983	09-5983	SC4	SC2/SC4	SC2/SC4	SC4	USA	Deer		WGS
1.38156e+06	AYNU00000000	Mycobacterium avium subsp. hominissuis 10-5606	10-5606	SC4	SC2/SC4	SC2/SC4	SC4	USA	Pig		WGS
439334.267	FKJO00000000	Mycobacterium avium subsp. hominissuis strain 12_067	12_067	SC4	SC2/SC4	SC2/SC4	SC4	Germany	Human		WGS
439334.269	FKJM00000000	Mycobacterium avium subsp. hominissuis strain LYM086	LYM086	SC4	SC2/SC4	SC2/SC4	SC4	Belgium	Pig		WGS
439334.247	LNAF00000000	Mycobacterium avium subsp. hominissuis strain MAH-E-82-7	MAH-E-82-7	SC4	SC2/SC4	SC2/SC4	filtered	Germany	Dust		WGS
439334.233	LNBH00000000	Mycobacterium avium subsp. hominissuis strain MAH-P-8933-06	MAH-P-8933-06	SC4	SC2/SC4	SC2/SC4	SC4	Germany	Human	Adult pulmonary infection	WGS
1335418.3	JAOQ00000000	Mycobacterium avium MAV_061107_1842	MAV_061107_1842	SC4	SC2/SC4	SC2/SC4	SC4	USA	Human		WGS
439334.329	MKCY00000000	Mycobacterium avium subsp. hominissuis strain OCU491	OCU491	SC4	SC2/SC4	SC2/SC4	SC4	Japan	Pig		WGS
439334.328	MKCX00000000	Mycobacterium avium subsp. hominissuis strain OCU556	OCU556	SC4	SC2/SC4	SC2/SC4	SC4	Japan	Pig		WGS
1160712.3	AWNJ00000000	Mycobacterium avium subsp. hominissuis 3388	3388	SC4_M	EA1	EA1	SC4	USA	unknown		WGS
1392003.3	AYNZ00000000	Mycobacterium avium 11-0986	11-0986	SC4_M	SC2/SC4	SC2/SC4	SC2	USA	Deer		WGS
439334.275	LVCS00000000	Mycobacterium avium subsp. hominissuis strain E-128	E-128	SC4_M	SC2/SC4	SC2/SC4	SC2	Germany	Soil		WGS
439334.265	LMVZ00000000	Mycobacterium avium subsp. hominissuis strain MAH-E-106	MAH-E-106	SC4_M	SC2/SC4	SC2/SC4	SC4	Germany	Dust		WGS
439334.248	LNAG00000000	Mycobacterium avium subsp. hominissuis strain MAH-E-83-1	MAH-E-83-1	SC4_M	SC2/SC4	SC2/SC4	SC2	Germany	Dust		WGS
439334.249	LMVR00000000	Mycobacterium avium subsp. hominissuis strain MAH-E-88-1	MAH-E-88-1	SC4_M	SC2/SC4	SC2/SC4	SC2	Germany	Dust		WGS
439334.237	LNBL00000000	Mycobacterium avium subsp. hominissuis strain MAH-P-528-08	MAH-P-528-08	SC4_M	SC2/SC4	SC2/SC4	SC2	Germany	Human	Child lymphadenitis	WGS
439334.262	LNBA00000000	Mycobacterium avium subsp. hominissuis strain MAHP-04-13	MAHP-04-13	SC4_M	SC2/SC4	SC2/SC4	SC4	Germany	Human	Adult pulmonary infection	WGS
439334.245	LNBS00000000	Mycobacterium avium subsp. hominissuis strain MAHP-883	MAHP-883	SC4_M	SC2/SC4	SC2/SC4	SC2	Germany	Human	Child lymphadenitis	WGS
